# Supplementary material for: Disrupting Mitochondrial Electron Transfer Chain Complex I Decreases Immune Checkpoints in Murine and Human Acute Myeloid Leukemic Cells
Source: Cancers (Basel). 2021 Jul 13;13(14):3499. doi: 10.3390/cancers13143499 (PMC8306173; doi:10.3390/cancers13143499)
Supplement: Supplementary file 1 [file cancers-13-03499-s001.zip]

Archive with 1 entries (1 files):
- cancers-1271757-supplementary.pdf
